# Supplementary material for: Correction: Glutamate dehydrogenase (Gdh2)-dependent alkalization is dispensable for escape from macrophages and virulence of Candida albicans
Source: PLoS Pathog. 2021 Aug 30;17(8):e1009877. doi: 10.1371/journal.ppat.1009877 (PMC8405231; doi:10.1371/journal.ppat.1009877)
Supplement: S2 Vid — A) Gdh2-GFP (CFG273) is induced upon phagocytosis by primary murine BMDM. B) Put2-GFP (CFG219) is induced upon phagocytosis by primary murine BMDM. (ZIP) [file ppat.1009877.s004.zip]

Archive with 3 entries (2 files):
- S2_Vid/
- S2_Vid/SV2a Vid Silao et al.avi
- S2_Vid/SV2b Vid Silao et al.wmv
